# Supplementary material for: Structure and bonding in rhodium coordination compounds: a 103Rh solid-state NMR and relativistic DFT study
Source: Chem Sci. 2023 Dec 7;15(6):2181–96. doi: 10.1039/d3sc06026h (PMC10848688; doi:10.1039/d3sc06026h)
Supplement: SC-015-D3SC06026H-s008 [file SC-015-D3SC06026H-s008.cif]

data_ZOWVUC_CIF
_audit_creation_date              2023-12-05
_audit_creation_method            'Materials Studio'
_symmetry_space_group_name_H-M    'P21/C'
_symmetry_Int_Tables_number       14
_symmetry_cell_setting            monoclinic
loop_
_symmetry_equiv_pos_as_xyz
  x,y,z
  -x,y+1/2,-z+1/2
  -x,-y,-z
  x,-y+1/2,z+1/2
_cell_length_a                    6.5820
_cell_length_b                    9.5620
_cell_length_c                    10.9350
_cell_angle_alpha                 90.0000
_cell_angle_beta                  97.1700
_cell_angle_gamma                 90.0000
loop_
_atom_site_label
_atom_site_type_symbol
_atom_site_fract_x
_atom_site_fract_y
_atom_site_fract_z
_atom_site_U_iso_or_equiv
_atom_site_adp_type
_atom_site_occupancy
Rh1    Rh    0.60601   0.05254   0.14909   0.00000  Uiso   1.00
Cl1    Cl    0.28227   0.07612   0.02032   0.00000  Uiso   1.00
C1     C     0.50859   0.07641   0.32327   0.00000  Uiso   1.00
C2     C     0.56821   0.20834   0.28029   0.00000  Uiso   1.00
C3     C     0.79628   0.22590   0.33032   0.00000  Uiso   1.00
C4     C     0.88650   0.11568   0.24886   0.00000  Uiso   1.00
C5     C     0.82729  -0.01628   0.29203   0.00000  Uiso   1.00
C6     C     0.70146   0.01445   0.39917   0.00000  Uiso   1.00
C7     C     0.80749   0.14849   0.45512   0.00000  Uiso   1.00
H1     H     0.35254   0.04107   0.32915   0.00000  Uiso   1.00
H2     H     0.46726   0.29534   0.24972   0.00000  Uiso   1.00
H3     H     0.85799   0.33213   0.33137   0.00000  Uiso   1.00
H4     H     1.00809   0.13466   0.19152   0.00000  Uiso   1.00
H5     H     0.89593  -0.11724   0.27594   0.00000  Uiso   1.00
H6     H     0.67785  -0.07347   0.45996   0.00000  Uiso   1.00
H7     H     0.71970   0.20244   0.52075   0.00000  Uiso   1.00
H8     H     0.96578   0.13101   0.49754   0.00000  Uiso   1.00
loop_
_geom_bond_atom_site_label_1
_geom_bond_atom_site_label_2
_geom_bond_distance
_geom_bond_site_symmetry_2
_ccdc_geom_bond_type
Rh1    Cl1     2.414   .     S
Rh1    C1      2.097   .     S
Rh1    C2      2.104   .     S
Rh1    C4      2.112   .     S
Rh1    C5      2.104   .     S
Rh1    Cl1     2.414   3_655 S
Cl1    Rh1     2.414   3_655 S
C1     C2      1.419   .     S
C1     C6      1.545   .     S
C1     H1      1.091   .     S
C2     C3      1.541   .     S
C2     H2      1.091   .     S
C3     C4      1.546   .     S
C3     C7      1.546   .     S
C3     H3      1.093   .     S
C4     C5      1.419   .     S
C4     H4      1.092   .     S
C5     C6      1.545   .     S
C5     H5      1.089   .     S
C6     C7      1.548   .     S
C6     H6      1.095   .     S
C7     H7      1.104   .     S
C7     H8      1.099   .     S
